# Supplementary material for: Hepatocarcinogenesis Prevention by Pirfenidone Is PPARγ Mediated and Involves Modification of Nuclear NF-kB p65/p50 Ratio
Source: Int J Mol Sci. 2021 Oct 21;22(21):11360. doi: 10.3390/ijms222111360 (PMC8583060; doi:10.3390/ijms222111360)
Supplement: Supplementary file 1 [file ijms-22-11360-s001.zip]

Archive with 1 entries (1 files):
- ijms-1278725-supplementary.pdf
